# Supplementary material for: More Information = Less Aggression? Impact of Information Asymmetry on Chinese Patients' Aggression
Source: Front Public Health. 2019 May 22;7:118. doi: 10.3389/fpubh.2019.00118 (PMC6540841; doi:10.3389/fpubh.2019.00118)
Supplement: Supplementary file 1 [file Table_1.xlsx]

## Sheet: Valid data （N=42）
Supplementary Table 1: Valid Data
gender	age	group	aggression	trust
2	20	1	3	31
2	19	1	1.5	35
2	18	1	4.5	40
1	18	1	0.5	37
2	18	1	0.5	40
2	19	1	2	36
2	20	1	1.5	27
1	21	1	0.5	42
2	19	1	0.5	37
2	20	1	9	31
2	18	1	1	39
2	18	1	2	31
2	19	1	5	37
2	18	1	9.5	32
2	18	1	1	36
2	19	1	5	31
2	19	1	2	36
1	20	1	6.5	35
1	19	1	4	37
1	19	1	2	46
2	19	1	1.5	34
2	19	2	2	37
2	19	2	2.5	32
2	19	2	1.5	48
1	19	2	0	39
2	19	2	1	37
1	18	2	2	42
1	18	2	0	43
2	21	2	0.5	43
1	20	2	0	42
2	20	2	1	36
1	20	2	1	24
2	20	2	0	40
2	19	2	0	39
2	19	2	2	40
2	19	2	0	40
2	19	2	0	40
1	18	2	1	49
2	19	2	1	41
2	19	2	1	38
1	19	2	0	42
2	20	2	1	37
